# Supplementary material for: Deeply conserved synteny resolves early events in vertebrate evolution
Source: Nat Ecol Evol. 2020 Apr 20;4(6):820–30. doi: 10.1038/s41559-020-1156-z (PMC7269912; doi:10.1038/s41559-020-1156-z)
Supplement: Supplementary file 3 — Supplementary Tables 1–7. [file 41559_2020_1156_MOESM3_ESM.xlsx]

## Sheet: Supplementary Table 1
Supplementary Table 1. Genomic libraries included in the Branchiostoma floridae (Florida lancelet) genome assembly and their respective assembled sequence coverage levels in the final release.
LibraryID (Trace Archive)	Sequencing Platform	Insert size +/- standard deviation	Number of reads	Assembled sequence coverage (x) (both haplotypes)
ATUP	Sanger	3,190 ± 568	1839639	2.5
ASWX	Sanger	3,192 ± 656	347210	0.48
AFPZ	Sanger	3,221 ± 655	1890343	1.86
ATWW	Sanger	6,176 ± 504	454071	0.64
ATGN	Sanger	6,187 ± 498	733029	1.04
ASFW	Sanger	6,924 ± 845	394367	0.38
AFSA	Sanger	6,925 ± 840	1897285	1.72
ATWX	Sanger	7,499 ± 749	167614	0.22
ATGI	Sanger	7,550 ± 714	548843	0.72
AWYB	Sanger	32,565 ± 4,159	31488	0.04
APNK	Sanger	36,723 ± 3,826	230113	0.24
APWS	Sanger	36,723 ± 4,059	337920	0.38
AWXX	Sanger	38,417 ± 3,920	30720	0.04
AFSB	Sanger	38,839 ± 3,024	11520	0.01
AMP	Sanger	140,017 ± 29,120	18528	0.02
CH302	Sanger	141,084 ± 28,882	94463	0.02
Total			9027153	10.32

## Sheet: Supplementary Table 2
Supplementary Table 2. Summary statistics of the raw Arachne assembly. The table shows total contigs and total assembled base pairs for each set of scaffolds greater than the size listed in the left hand column.
Minimum scaffold length	cumulative number of scaffolds longer than minimum length	number of contigs contained in scaffolds longer than minimum length	Cumulative scaffold length	Total contig length (excluding Ns)	% non-gap base pairs
5 Mb	15	3289	94317251	91005613	0.9649
2.5 Mb	77	10555	301778751	290088479	0.9613
1 Mb	300	23724	642782992	614746613	0.9564
500 Kb	528	30963	808741546	771640175	0.9541
250 Kb	723	34619	878908536	836999985	0.9523
100 Kb	905	36474	910270580	865421556	0.9507
50 Kb	1035	37216	919287835	873437726	0.9501
25 Kb	1161	37728	923913073	877241446	0.9495
10 Kb	1646	38948	931206737	884119453	0.9494
5 Kb	2347	40340	936154564	888603613	0.9492
2.5 Kb	2983	41407	938636341	890855908	0.9491
1 Kb	3261	41723	939078823	891280143	0.9491
0 bp	3637	42102	939331054	891531898	0.9491

## Sheet: Supplementary Table 3
Supplementary Table 3. Haplomerger input and results.
	ARACHNE diploid assembly (input)	Reference haploid assembly	Alternative haploid assembly
Total sequences	3637	1258	1258
Total bases (bp)	939331054	513350869	479559236
Min sequence length (bp)	61	510	510
Max sequence length (bp)	11822071	9888246	9652949
Average sequence length (bp)	258271	408069	381208
N50 length (bp)	1650650	2824793	2824793
N90 length (bp)	373799	784378	716489
(A + T)s	0.5577	0.5575	0.5526
(G + C)s	0.3915	0.3914	0.3878
Ns	0.0509	0.0511	0.0596

## Sheet: Supplementary Table 4
Supplementary Table 4. Chromosome-scale amphioxus assembly
Assembly ID	Length (bp) (including gaps)	Chromosome ID	Predicted genes	Predicted genes with MBH orthologs to four (jawed) vertebrates
Sc7u5tJ_339	35335272	BFL_1	2099	701
Sc7u5tJ_1590	35136500	BFL_2	1909	641
Sc7u5tJ_366	34247348	BFL_3	1731	424
Sc7u5tJ_1568	34244393	BFL_4	1988	532
Sc7u5tJ_1587	29550017	BFL_5	1638	414
Sc7u5tJ_1571	28086088	BFL_6	1863	466
Sc7u5tJ_1559	25954402	BFL_7	1368	385
Sc7u5tJ_320	25575982	BFL_8	1343	302
Sc7u5tJ_1517	25441410	BFL_9	1408	312
Sc7u5tJ_350	23931428	BFL_10	1258	272
Sc7u5tJ_1565	23529748	BFL_11	1362	383
Sc7u5tJ_566	22973701	BFL_12	1281	305
Sc7u5tJ_1552	22407120	BFL_13	1252	385
Sc7u5tJ_1442	21813864	BFL_14	1201	257
Sc7u5tJ_1579	21514203	BFL_15	1161	306
Sc7u5tJ_190	19152309	BFL_16	961	243
Sc7u5tJ_1485	19122194	BFL_17	1008	205
Sc7u5tJ_1398	18554083	BFL_18	927	179
Sc7u5tJ_417	17116508	BFL_19	861	131
Total	483686570		26619	6843

## Sheet: Supplementary Table 5
Supplementary Table 5. Colinearity analysis
	Human	Gar	Chicken	Frog	Elephant shark	Latimeria
Human	.
Gar	0.27 (142/528)	.
Chicken	0.56 (346/620)	0.23 (146/631)	.
Frog	0.40 (235/584)	0.19 (118/609)	0.41 (249/601)	.
Elephant shark	0.44 (115/261)	0.38 (89/236)	0.43 (126/295)	0.41 (94/227)	.
Latimeria	0.55 (41/75)	0.28 (18/65)	0.59 (47/79)	0.47 (35/74)	0.37 (10/27)	.
Amphioxus	0.02 (9/398)	0.02 (6/361)	0.01 (5/425)	0.01 (5/342)	0.01 (2/270)	0 (0/61)

## Sheet: Supplementary Table 6
Supplementary Table 6. Assignment of Amphioxus chromosomes to inferred ancestral chordate linkage groups (and base pair positions of the assignments)
CLGA	BFL_1
CLGB	BFL_10 + BFL_16 + BFL_18
CLGC	BFL_2.1 + BFL_3.1
CLGD	BFL_6
CLGE	BFL_5
CLGF	BFL_7
CLGG	BFL_11
CLGH	BFL_13
CLGI	BFL_4.1
CLGJ	BFL_2.2 + BFL_17
CLGK	BFL_9
CLGL	BFL_15
CLGM	BFL_8
CLGN	BFL_12
CLGO	BFL_4.1 + BFL_19
CLGP	BFL_14
CLGQ	BFL_3.2
where the segments of amphioxus chromosomes 2, 3, and 4 are defined as
BFL_2.1	BFL_2(1-10,906,430) + BFL2(15,371,497-23,880,387) + BFL2(25,960,386-end)
BFL_2.2	BFL_2(10,906,431-15,371,496) + BFL_2(23,880,388-25,960,385)
BFL_3.1	BFL_3(1-16,935,122)
BFL_3.2	BFL_3(16,935,123-end)
BFL_4.1	BFL_4(1-11,474,496)
BFL_4.2	BFL_4(11,474,497-end)

## Sheet: Supplementary Table 7
Supplementary Table 7. Correspondences between CLGs reported in this study with previously published vertebrate linkage groups (VLGs)
1:1 correspondence with Putnam 2008
CLG (this study)	PAL (Putnam 2008)
CLGA	PAL_11
CLGB	PAL_16
CLGC	PAL_2
CLGD	PAL_3
CLGE	PAL_13
CLGF	PAL_8
CLGG	PAL_17
CLGH	PAL_15
CLGI	PAL_7
CLGJ	PAL_4
CLGK	PAL_5
CLGL	PAL_1
CLGM	PAL_12
CLGN	PAL_9
CLGO	PAL_14
CLGP	PAL_10
CLGQ	PAL_6
Approximate correspondence with Nakatani et al. and Smith and Keinath.
"VLG" (Nakatani)	"Anc" (Smith and Keinath 2015)	"CLG" (this study)
G	G	A
E	E	B
H	H	G
I	I	H
F	F, K	P
J (very small)	J	M/L (?)
D	D	E, O
A	A, L	L, C
B	B	I, J, D
C	C	Q, F, I
	M		note: missing in Smith et al. 2018
